# Supplementary material for: Metagenomic Assembled Genomes of a Pseudanabaena Cyanobacterium and Six Heterotrophic Strains from a Xenic Culture
Source: Microorganisms. 2025 Aug 27;13(9):1996. doi: 10.3390/microorganisms13091996 (PMC12472891; doi:10.3390/microorganisms13091996)
Supplement: Supplementary file 1 [file microorganisms-13-01996-s001.zip]

Archive with 2 entries (2 files):
- SI_File_1.pdf
- SI_File_2_inital_Flye_assembly_info.txt
