# Supplementary material for: Metagenomic Assembled Genomes of a Pseudanabaena Cyanobacterium and Six Heterotrophic Strains from a Xenic Culture
Source: Microorganisms. 2025 Aug 27;13(9):1996. doi: 10.3390/microorganisms13091996 (PMC12472891; doi:10.3390/microorganisms13091996)
Supplement: Supplementary file 1 [file microorganisms-13-01996-s001.zip › SI_File_2_inital_Flye_assembly_info.txt]

#seq_name	length	cov.	circ.	repeat	mult.	alt_group	graph_path
contig_458	4852659	114	N	N	1	*	458,791
contig_38	4798856	35	N	N	1	*	-80,38
contig_694	4639015	264	Y	N	3	*	694
contig_319	4102649	97	N	N	1	*	319,-317
contig_222	3284909	57	N	N	1	*	-211,222,-211
contig_236	1842196	41	N	N	1	*	211,215,236,234
contig_66	1793364	43	N	N	1	*	295,-294,66,213,211
contig_11	1496152	414	N	N	5	*	11
contig_20	780566	453	N	N	5	*	20
contig_21	739433	442	N	N	5	*	21
contig_219	461025	40	N	N	1	*	211,215,219,-234
contig_217	443544	42	N	N	1	*	217,213,211
contig_459	251945	75	Y	N	1	*	459
contig_163	231453	107	Y	N	1	*	163
contig_764	163379	14	N	N	1	*	*,764,*
contig_162	158681	90	Y	N	1	*	162
contig_404	155360	15	N	N	1	*	*,404,*
contig_460	149239	93	N	N	1	*	-791,460
contig_52	132205	14	N	N	1	*	*,52,*
contig_758	131230	15	N	N	1	*	*,758,*
contig_573	124718	17	N	N	1	*	*,573,*
contig_473	121772	15	N	N	1	*	*,473,*
contig_768	119343	15	N	N	1	*	*,768,*
contig_607	113094	15	N	N	1	*	*,607,*
contig_51	110256	15	N	N	1	*	*,51,*
contig_300	106367	14	N	N	1	*	*,300,*
contig_782	105614	14	N	N	1	*	*,782,*
contig_144	97072	13	N	N	1	*	*,144,*
contig_788	95082	14	N	N	1	*	*,788,*
contig_654	94864	13	N	N	1	*	*,654,*
contig_35	90065	15	N	N	1	*	*,35,*
contig_345	85976	15	N	N	1	*	*,345,*
contig_496	84821	15	N	N	1	*	*,496,*
contig_232	84705	15	N	N	1	*	*,232,*
contig_220	83537	17	N	N	1	*	-211,-213,220,*
contig_262	81893	16	N	N	1	*	*,262,*
contig_757	80062	15	N	N	1	*	*,757,*
contig_18	79890	181	N	N	2	*	18
contig_369	78171	14	N	N	1	*	*,369,*
contig_697	77628	14	N	N	1	*	*,697,*
contig_539	77436	15	N	N	1	*	*,539,*
contig_108	77171	14	N	N	1	*	-778,108
contig_2	75994	303	N	N	3	*	16,17,1,2
contig_216	75159	14	N	N	1	*	211,216,*
contig_109	72453	21	N	N	1	*	-778,109
contig_781	72285	8	N	N	1	*	*,781,*
contig_769	70359	14	N	N	1	*	*,769,*
contig_772	68952	14	N	N	1	*	*,772,*
contig_794	67985	14	N	N	1	*	*,794,*
contig_762	67662	3	N	N	1	*	*,762,*
contig_754	67409	276	N	N	3	*	754
contig_288	67115	10	N	N	1	*	288,*
contig_723	66199	16	N	N	1	*	*,723,*
contig_126	65710	17	N	N	1	*	*,126,*
contig_332	65192	14	N	N	1	*	*,332,*
contig_402	65097	15	N	N	1	*	*,402,*
contig_546	61924	14	N	N	1	*	*,546,*
contig_542	60292	16	N	N	1	*	*,542,*
contig_793	58896	15	N	N	1	*	*,793,*
contig_761	57724	14	N	N	1	*	*,761,*
contig_776	55797	14	N	N	1	*	*,776,*
contig_787	54620	14	N	N	1	*	*,787,*
contig_135	54301	16	N	N	1	*	*,135,*
contig_328	53869	4	N	N	1	*	*,328,*
contig_282	51293	13	N	N	1	*	*,282,*
contig_31	50383	14	N	N	1	*	*,31,*
contig_79	49548	10	N	N	1	*	*,79,*
contig_773	48724	9	N	N	1	*	*,773,*
contig_382	48693	4	N	N	1	*	*,382,*
contig_307	48673	14	N	N	1	*	*,307,*
contig_766	48621	3	N	N	1	*	*,766,*
contig_429	47549	16	N	N	1	*	*,429,*
contig_785	46536	12	N	N	1	*	*,785,*
contig_602	46523	3	N	N	1	*	*,602,*
contig_287	46343	9	N	N	1	*	287,*
contig_798	45856	14	N	N	1	*	*,798,*
contig_93	45807	4	N	N	1	*	*,93,*
contig_763	45452	13	N	N	1	*	*,763,*
contig_228	45137	13	N	N	1	*	*,228,*
contig_80	45036	18	N	Y	1	*	80
contig_242	44889	13	N	N	1	*	*,242,*
contig_520	44608	4	N	N	1	*	*,520,*
contig_771	44487	13	N	N	1	*	*,771,*
contig_198	44027	14	N	N	1	*	*,198,*
contig_171	42168	3	N	N	1	*	*,171,*
contig_385	42159	13	N	N	1	*	*,385,*
contig_484	41880	15	N	N	1	*	*,484,*
contig_790	41634	14	N	N	1	*	*,790,*
contig_744	41336	15	N	N	1	*	*,744,*
contig_60	39716	41	N	Y	1	96	60
contig_478	39387	14	N	N	1	*	*,478,*
contig_528	38687	14	N	N	1	*	*,528,*
contig_622	37456	16	N	N	1	*	*,622,*
contig_482	36693	3	N	N	1	*	*,482,*
contig_581	35306	11	N	N	1	*	*,581,*
contig_756	35160	17	N	N	1	*	*,756,*
contig_765	34764	9	N	N	1	*	*,765,*
contig_524	33422	16	N	N	1	*	*,524,*
contig_155	33101	11	N	N	1	*	*,155,*
contig_529	31584	15	N	N	1	*	*,529,*
contig_275	31190	14	N	N	1	*	*,275,*
contig_597	31061	5	N	N	1	*	*,597,*
contig_799	30805	4	N	N	1	*	*,799,*
contig_78	30762	5	N	N	1	*	*,78,*
contig_599	29934	3	N	N	1	*	*,599,*
contig_655	29433	15	N	N	1	*	*,655,*
contig_549	29275	4	N	N	1	*	*,549,*
contig_511	29073	5	N	N	1	*	*,511,*
contig_578	28957	3	N	N	1	*	*,578,*
contig_498	28802	4	N	N	1	*	*,498,*
contig_22	28586	285	N	Y	3	84	*,22,*
contig_461	28563	12	N	N	1	*	*,461,*
contig_41	27769	3	N	N	1	*	*,41,*
contig_114	27313	5	N	N	1	*	*,114,*
contig_23	26664	21	N	Y	1	84	*,23,*
contig_712	26657	5	N	N	1	*	*,712,*
contig_50	26337	4	N	N	1	*	*,50,*
contig_509	26195	11	N	N	1	*	*,509,*
contig_575	25673	3	N	N	1	*	*,575,*
contig_362	25200	15	N	N	1	*	*,362,*
contig_557	25141	4	N	N	1	*	*,557,*
contig_448	24855	13	N	N	1	*	*,448,*
contig_122	24800	4	N	N	1	*	*,122,*
contig_601	24736	16	N	N	1	*	*,601,*
contig_456	24520	14	N	N	1	*	*,456,*
contig_540	24278	13	N	N	1	*	*,540,*
contig_558	23963	3	N	N	1	*	*,558,*
contig_390	23679	16	N	N	1	*	*,390,*
contig_641	23567	3	N	N	1	*	*,641,*
contig_170	23309	3	N	N	1	*	*,170,*
contig_112	23035	35	N	Y	1	76	*,112,*
contig_796	23033	4	N	N	1	*	*,796,*
contig_472	22841	13	N	N	1	*	*,472,*
contig_359	22582	4	N	N	1	*	*,359,*
contig_775	21903	3	N	N	1	*	*,775,281,*
contig_555	21889	3	N	N	1	*	*,555,*
contig_434	21838	3	N	N	1	*	*,434,*
contig_780	21736	3	N	N	1	*	*,780,*
contig_3	21729	187	N	N	2	*	16,17,1,3
contig_405	21661	13	N	N	1	*	*,405,*
contig_431	21631	3	N	N	1	*	*,431,*
contig_233	21480	3	N	N	1	*	*,233,*
contig_421	21092	4	N	N	1	*	*,421,*
contig_234	20999	35	N	Y	1	*	234
contig_471	20864	13	N	N	1	*	*,471,*
contig_110	20530	4	N	N	1	*	*,110,*
contig_488	20475	12	N	N	1	*	*,488,*
contig_420	20417	12	N	N	1	*	*,420,*
contig_510	19862	4	N	N	1	*	*,510,*
contig_593	19859	15	N	N	1	*	*,593,*
contig_454	19849	12	N	N	1	*	*,454,*
contig_616	19609	4	N	N	1	*	*,616,*
contig_708	19517	3	N	N	1	*	*,708,*
contig_202	19429	6	N	N	1	*	*,202,*
contig_179	19364	4	N	N	1	*	*,179,*
contig_550	19326	5	N	N	1	*	*,550,*
contig_717	19275	3	N	N	1	*	*,717,*
contig_748	19168	3	N	N	1	*	*,748,*
contig_688	19100	3	N	N	1	*	*,688,*
contig_153	19084	3	N	N	1	*	*,153,*
contig_559	18920	15	N	N	1	*	*,559,*
contig_789	18851	3	N	N	1	*	*,789,*
contig_221	18796	16	N	N	1	*	*,221,*
contig_191	18613	6	N	N	1	*	*,191,*
contig_522	18304	4	N	N	1	*	*,522,*
contig_526	18267	16	N	N	1	*	*,526,*
contig_734	18239	13	N	N	1	*	*,734,*
contig_683	18086	4	N	N	1	*	*,683,*
contig_709	18023	3	N	N	1	*	*,709,*
contig_678	17926	4	N	N	1	*	*,678,*
contig_465	17726	3	N	N	1	*	*,465,*
contig_245	17615	3	N	N	1	*	*,245,*
contig_19	17607	262	N	N	3	*	16,17,19
contig_672	17550	4	N	N	1	*	*,672,*
contig_449	17545	3	N	N	1	*	*,449,*
contig_778	17426	18	N	Y	1	*	778
contig_738	17368	3	N	N	1	*	*,738,*
contig_269	17281	4	N	N	1	*	*,269,*
contig_7	17194	21	Y	Y	1	6	7
contig_347	17127	3	N	N	1	*	*,347,*
contig_195	17008	3	N	N	1	*	*,195,*
contig_690	16997	4	N	N	1	*	*,690,*
contig_111	16969	4	N	N	1	*	*,111,*
contig_375	16843	4	N	N	1	*	*,375,*
contig_156	16764	3	N	N	1	*	*,156,*
contig_505	16744	3	N	N	1	*	*,505,*
contig_435	16685	12	N	N	1	*	*,435,*
contig_702	16662	3	N	N	1	*	*,702,*
contig_480	16496	3	N	N	1	*	*,480,*
contig_737	16434	4	N	N	1	*	*,737,*
contig_174	16415	4	N	N	1	*	*,174,*
contig_750	16266	4	N	N	1	*	*,750,*
contig_729	16165	3	N	N	1	*	*,729,*
contig_605	16071	3	N	N	1	*	*,605,*
contig_512	15989	3	N	N	1	*	*,512,*
contig_441	15863	3	N	N	1	*	*,441,*
contig_783	15789	4	N	N	1	*	*,783,*
contig_518	15700	3	N	N	1	*	*,518,*
contig_70	15693	4	N	N	1	*	*,70,*
contig_218	15685	15	N	N	1	*	*,218,*
contig_356	15540	16	N	N	1	*	*,356,*
contig_541	15505	4	N	N	1	*	*,541,*
contig_684	15233	4	N	N	1	*	*,684,*
contig_425	15224	4	N	N	1	*	*,425,*
contig_727	15136	4	N	N	1	*	*,727,*
contig_795	14985	4	N	N	1	*	*,795,*
contig_786	14858	7	N	N	1	*	*,786,*
contig_409	14819	4	N	N	1	*	*,409,*
contig_424	14785	4	N	N	1	*	*,424,*
contig_676	14698	3	N	N	1	*	*,676,*
contig_715	14650	4	N	N	1	*	*,715,*
contig_94	14473	3	N	N	1	*	*,94,*
contig_797	14358	4	N	N	1	*	*,797,*
contig_324	14259	4	N	N	1	*	*,324,*
contig_415	14177	4	N	N	1	*	*,415,*
contig_624	14095	3	N	N	1	*	*,624,*
contig_613	14073	6	N	N	1	*	*,613,*
contig_521	13861	4	N	N	1	*	*,521,*
contig_554	13852	5	N	N	1	*	*,554,*
contig_453	13591	6	N	N	1	*	*,453,*
contig_486	13430	3	N	N	1	*	*,486,*
contig_192	13365	4	N	N	1	*	*,192,*
contig_532	13328	4	N	N	1	*	*,532,*
contig_755	13108	12	N	N	1	*	*,755,*
contig_592	13059	4	N	N	1	*	*,592,*
contig_100	13041	4	N	N	1	*	*,100,*
contig_75	12912	3	N	N	1	*	*,75,*
contig_42	12791	4	N	N	1	*	*,42,*
contig_40	12737	4	N	N	1	*	*,40,*
contig_124	12710	9	N	N	1	*	*,124,*
contig_792	12634	12	N	N	1	*	*,792,*
contig_49	12605	5	N	N	1	*	*,49,*
contig_527	12597	4	N	N	1	*	*,527,*
contig_516	12498	3	N	N	1	*	*,516,*
contig_499	12452	4	N	N	1	*	*,499,*
contig_675	12333	5	N	N	1	*	*,675,*
contig_568	12294	4	N	N	1	*	*,568,*
contig_203	12287	3	N	N	1	*	*,203,*
contig_588	12250	16	N	N	1	*	*,588,*
contig_150	12198	4	N	N	1	*	*,150,*
contig_418	12176	4	N	N	1	*	*,418,*
contig_53	12143	4	N	N	1	*	*,53,*
contig_469	12113	5	N	N	1	*	*,469,*
contig_92	12040	5	N	N	1	*	*,92,*
contig_177	12024	3	N	N	1	*	*,177,*
contig_172	12014	4	N	N	1	*	*,172,*
contig_284	11987	4	N	N	1	*	*,284,*
contig_544	11915	3	N	N	1	*	*,544,*
contig_501	11899	6	N	N	1	*	*,501,*
contig_508	11870	3	N	N	1	*	*,508,*
contig_180	11825	3	N	N	1	*	*,180,*
contig_548	11746	7	N	N	1	*	*,548,*
contig_184	11712	3	N	N	1	*	*,184,*
contig_440	11662	6	N	N	1	*	*,440,*
contig_626	11622	5	N	N	1	*	*,626,*
contig_614	11602	14	N	N	1	*	*,614,*
contig_457	11597	3	N	N	1	*	*,457,*
contig_801	11579	10	N	N	1	*	*,801,*
contig_589	11465	3	N	N	1	*	*,589,*
contig_523	11170	4	N	N	1	*	*,523,*
contig_47	11153	3	N	N	1	*	*,47,*
contig_442	11100	3	N	N	1	*	*,442,*
contig_617	11066	4	N	N	1	*	*,617,*
contig_651	11020	3	N	N	1	*	*,651,*
contig_194	10987	3	N	N	1	*	*,194,*
contig_384	10897	14	N	N	1	*	*,384,*
contig_298	10792	3	N	N	1	*	*,298,*
contig_452	10648	12	N	N	1	*	*,452,*
contig_698	10594	4	N	N	1	*	*,698,*
contig_475	10586	4	N	N	1	*	*,475,*
contig_490	10584	11	Y	Y	1	14	490
contig_276	10570	3	N	N	1	*	*,276,*
contig_739	10570	4	N	N	1	*	*,739,*
contig_255	10505	15	N	N	1	*	*,255,*
contig_314	10465	4	N	N	1	*	*,314,*
contig_312	10399	4	N	N	1	*	*,312,*
contig_398	10368	5	N	N	1	*	*,398,*
contig_718	10365	6	N	N	1	*	*,718,*
contig_534	10322	5	N	N	1	*	*,534,*
contig_417	10295	3	N	N	1	*	*,417,*
contig_318	10283	3	N	N	1	*	*,318,*
contig_677	10207	3	N	N	1	*	*,677,*
contig_494	10200	4	N	N	1	*	*,494,*
contig_127	10147	3	N	N	1	*	*,127,*
contig_57	10140	4	N	N	1	*	*,57,*
contig_467	10085	4	N	N	1	*	*,467,*
contig_636	10071	4	N	N	1	*	*,636,*
contig_403	10057	3	N	N	1	*	*,403,*
contig_58	10040	3	N	N	1	*	*,58,*
contig_141	10003	3	N	N	1	*	*,141,*
contig_148	9988	3	N	N	1	*	*,148,*
contig_533	9857	5	N	N	1	*	*,533,*
contig_105	9838	5	N	N	1	*	*,105,*
contig_446	9780	4	N	N	1	*	*,446,*
contig_800	9768	12	N	N	1	*	*,800,*
contig_131	9722	5	N	N	1	*	*,131,*
contig_166	9639	3	N	N	1	*	*,166,*
contig_644	9633	11	N	N	1	*	*,644,*
contig_320	9582	4	N	N	1	*	*,320,*
contig_685	9490	3	N	N	1	*	*,685,*
contig_802	9315	3	N	N	1	*	*,802,628
contig_770	9291	5	N	N	1	*	*,770,*
contig_149	9264	4	N	N	1	*	*,149,*
contig_537	9264	3	N	N	1	*	*,537,*
contig_646	9136	14	N	N	1	*	*,646,*
contig_158	9063	4	N	N	1	*	*,158,*
contig_388	9012	5	N	N	1	*	*,388,*
contig_618	8956	4	N	N	1	*	*,618,*
contig_479	8910	4	N	N	1	*	*,479,*
contig_706	8905	3	N	N	1	*	*,706,*
contig_753	8903	3	N	N	1	*	*,753,*
contig_89	8884	4	N	N	1	*	*,89,*
contig_6	8876	21	Y	Y	1	60	6
contig_487	8869	3	N	N	1	*	*,487,*
contig_519	8772	9	Y	Y	1	50	519
contig_445	8686	7	N	N	1	*	*,445,*
contig_590	8633	3	N	N	1	*	*,590,*
contig_722	8624	3	N	N	1	*	*,722,*
contig_414	8610	3	N	N	1	*	*,414,*
contig_603	8601	3	N	N	1	*	*,603,*
contig_476	8575	3	N	N	1	*	*,476,*
contig_185	8529	3	N	N	1	*	*,185,*
contig_223	8505	15	N	N	1	*	*,223,*
contig_167	8479	3	N	N	1	*	*,167,*
contig_295	8457	34	N	Y	1	*	295
contig_560	8408	5	N	N	1	*	*,560,*
contig_507	8395	5	N	N	1	*	*,507,*
contig_462	8284	4	N	N	1	*	*,462,*
contig_563	8273	14	N	N	1	*	*,563,*
contig_749	8230	3	N	N	1	*	*,749,*
contig_147	8163	4	N	N	1	*	*,147,*
contig_530	8118	4	N	N	1	*	*,530,*
contig_485	8116	4	N	N	1	*	*,485,*
contig_502	8095	4	N	N	1	*	*,502,*
contig_207	8092	4	N	N	1	*	*,207,*
contig_556	8084	5	N	N	1	*	*,556,*
contig_681	8024	10	N	N	1	*	*,681,*
contig_645	7957	3	N	N	1	*	*,645,*
contig_161	7816	4	N	N	1	*	*,161,*
contig_687	7801	3	N	N	1	*	*,687,*
contig_784	7790	11	N	N	1	*	*,784,*
contig_497	7783	3	N	N	1	*	*,497,*
contig_648	7705	6	N	N	1	*	*,648,*
contig_643	7699	3	N	N	1	*	*,643,*
contig_408	7680	10	N	N	1	*	*,408,*
contig_489	7616	4	N	N	1	*	*,489,*
contig_663	7587	4	N	N	1	*	*,663,*
contig_227	7575	4	N	N	1	*	*,227,*
contig_251	7526	4	N	N	1	*	*,251,*
contig_632	7495	4	N	N	1	*	*,632,*
contig_733	7439	4	N	N	1	*	*,733,*
contig_595	7374	12	N	N	1	*	*,595,*
contig_160	7368	4	N	N	1	*	*,160,*
contig_627	7341	5	N	N	1	*	*,627,*
contig_653	7301	3	N	N	1	*	*,653,*
contig_551	7278	3	N	N	1	*	*,551,*
contig_732	7271	3	N	N	1	*	*,732,*
contig_310	7208	4	N	N	1	*	*,310,*
contig_439	7208	3	N	N	1	*	*,439,*
contig_387	7197	3	N	N	1	*	*,387,*
contig_609	7193	4	N	N	1	*	*,609,*
contig_423	7167	3	N	N	1	*	*,423,*
contig_392	7156	4	N	N	1	*	*,392,*
contig_666	7084	4	N	N	1	*	*,666,*
contig_565	7056	3	N	N	1	*	*,565,*
contig_525	7022	9	N	N	1	*	*,525,*
contig_662	6965	4	N	N	1	*	*,662,*
contig_145	6863	3	N	N	1	*	*,145,*
contig_640	6840	4	N	N	1	*	*,640,*
contig_714	6809	4	N	N	1	*	*,714,*
contig_279	6788	4	N	N	1	*	*,279,*
contig_615	6770	3	N	N	1	*	*,615,*
contig_99	6751	3	N	N	1	*	*,99,*
contig_606	6704	3	N	N	1	*	*,606,*
contig_586	6701	4	N	N	1	*	*,586,*
contig_594	6679	4	N	N	1	*	*,594,*
contig_373	6678	3	N	N	1	*	*,373,*
contig_746	6662	3	N	N	1	*	*,746,*
contig_125	6660	7	N	N	1	*	*,125,*
contig_584	6623	3	N	N	1	*	*,584,*
contig_230	6619	4	N	N	1	*	*,230,*
contig_728	6604	3	N	N	1	*	*,728,*
contig_354	6536	3	N	N	1	*	*,354,*
contig_302	6534	5	N	N	1	*	*,302,*
contig_305	6527	4	N	N	1	*	*,305,*
contig_397	6527	4	N	N	1	*	*,397,*
contig_450	6518	3	N	N	1	*	*,450,*
contig_629	6518	5	N	N	1	*	*,629,*
contig_292	6496	3	N	N	1	*	*,292,*
contig_140	6488	4	N	N	1	*	*,140,*
contig_426	6476	14	N	N	1	*	*,426,*
contig_188	6430	8	N	N	1	*	*,188,*
contig_535	6430	5	N	N	1	*	*,535,*
contig_329	6424	10	N	N	1	*	*,329,*
contig_355	6395	9	N	N	1	*	*,355,*
contig_76	6393	3	N	N	1	*	*,76,*
contig_428	6376	3	N	N	1	*	*,428,*
contig_381	6373	4	N	N	1	*	*,381,*
contig_55	6360	4	N	N	1	*	*,55,*
contig_115	6354	3	N	N	1	*	*,115,*
contig_682	6351	4	N	N	1	*	*,682,*
contig_704	6342	4	N	N	1	*	*,704,*
contig_620	6328	12	N	N	1	*	*,620,*
contig_138	6283	3	N	N	1	*	*,138,*
contig_438	6228	4	N	N	1	*	*,438,*
contig_248	6215	3	N	N	1	*	*,248,*
contig_582	6163	3	N	N	1	*	*,582,*
contig_631	6149	4	N	N	1	*	*,631,*
contig_344	6121	3	N	N	1	*	*,344,*
contig_208	6078	4	N	N	1	*	*,208,*
contig_463	6026	4	N	N	1	*	*,463,*
contig_711	6002	3	N	N	1	*	*,711,*
contig_239	5990	6	N	N	1	*	*,239,*
contig_74	5954	3	N	N	1	*	*,74,*
contig_570	5949	5	N	N	1	*	*,570,*
contig_464	5945	4	N	N	1	*	*,464,*
contig_175	5944	4	N	N	1	*	*,175,*
contig_154	5935	4	N	N	1	*	*,154,*
contig_32	5934	4	N	N	1	*	*,32,*
contig_639	5929	5	N	N	1	*	*,639,*
contig_574	5921	4	N	N	1	*	*,574,*
contig_303	5914	3	N	N	1	*	*,303,*
contig_268	5886	4	N	N	1	*	*,268,*
contig_264	5879	5	N	N	1	*	*,264,*
contig_169	5842	4	N	N	1	*	*,169,*
contig_691	5819	4	N	N	1	*	*,691,*
contig_591	5812	4	N	N	1	*	*,591,*
contig_33	5807	5	N	N	1	*	*,33,*
contig_241	5792	3	N	N	1	*	*,241,*
contig_152	5765	8	N	N	1	*	*,152,*
contig_128	5748	5	N	N	1	*	*,128,*
contig_735	5747	5	N	N	1	*	*,735,*
contig_623	5744	4	N	N	1	*	*,623,*
contig_189	5742	6	N	N	1	*	*,189,*
contig_583	5741	3	N	N	1	*	*,583,*
contig_272	5731	3	N	N	1	*	*,272,*
contig_173	5698	5	N	N	1	*	*,173,*
contig_680	5679	3	N	N	1	*	*,680,*
contig_253	5677	3	N	N	1	*	*,253,*
contig_736	5676	5	N	N	1	*	*,736,*
contig_538	5616	6	N	N	1	*	*,538,*
contig_585	5599	4	N	N	1	*	*,585,*
contig_713	5582	6	N	N	1	*	*,713,*
contig_493	5576	11	N	N	1	*	*,493,*
contig_650	5554	3	N	N	1	*	*,650,*
contig_330	5547	3	N	N	1	*	*,330,*
contig_610	5544	4	N	N	1	*	*,610,*
contig_500	5507	4	N	N	1	*	*,500,*
contig_123	5506	3	N	N	1	*	*,123,*
contig_561	5504	5	N	N	1	*	*,561,*
contig_271	5487	5	N	N	1	*	*,271,*
contig_82	5479	3	N	N	1	*	*,82,*
contig_699	5442	3	N	N	1	*	*,699,*
contig_229	5441	6	N	N	1	*	*,229,*
contig_244	5428	4	N	N	1	*	*,244,*
contig_671	5425	3	N	N	1	*	*,671,*
contig_186	5384	5	N	N	1	*	*,186,*
contig_444	5328	3	N	N	1	*	*,444,*
contig_204	5292	3	N	N	1	*	*,204,*
contig_742	5284	4	N	N	1	*	*,742,*
contig_62	5277	17	N	Y	1	96	*,62
contig_668	5254	4	N	N	1	*	*,668,*
contig_633	5251	4	N	N	1	*	*,633,*
contig_363	5239	3	N	N	1	*	*,363,*
contig_146	5235	5	N	N	1	*	*,146,*
contig_249	5234	3	N	N	1	*	*,249,*
contig_63	5231	11	N	Y	1	96	*,63
contig_343	5230	4	N	N	1	*	*,343,*
contig_410	5171	9	N	N	1	*	*,410,*
contig_430	5152	4	N	N	1	*	*,430,*
contig_716	5133	12	N	N	1	*	*,716,*
contig_515	5129	3	N	N	1	*	*,515,*
contig_596	5097	3	N	N	1	*	*,596,*
contig_165	5049	3	N	N	1	*	*,165,*
contig_334	4992	8	N	N	1	*	*,334,*
contig_721	4989	4	N	N	1	*	*,721,*
contig_378	4927	3	N	N	1	*	*,378,*
contig_401	4924	3	N	N	1	*	*,401,*
contig_552	4891	4	N	N	1	*	*,552,*
contig_106	4884	3	N	N	1	*	*,106,*
contig_350	4877	3	N	N	1	*	*,350,*
contig_196	4856	4	N	N	1	*	*,196,*
contig_133	4837	4	N	N	1	*	*,133,*
contig_474	4833	3	N	N	1	*	*,474,*
contig_211	4818	40	N	Y	1	*	211
contig_481	4818	4	N	N	1	*	*,481,*
contig_91	4808	3	N	N	1	*	*,91,*
contig_649	4792	3	N	N	1	*	*,649,*
contig_580	4787	4	N	N	1	*	*,580,*
contig_246	4766	3	N	N	1	*	*,246,*
contig_178	4762	4	N	N	1	*	*,178,*
contig_506	4744	3	N	N	1	*	*,506,*
contig_137	4742	4	N	N	1	*	*,137,*
contig_283	4689	3	N	N	1	*	*,283,*
contig_567	4686	3	N	N	1	*	*,567,*
contig_664	4683	6	N	N	1	*	*,664,*
contig_630	4666	5	N	N	1	*	*,630,*
contig_416	4657	11	N	N	1	*	*,416,*
contig_577	4650	3	N	N	1	*	*,577,*
contig_665	4618	4	N	N	1	*	*,665,*
contig_696	4613	134	N	Y	1	*	696
contig_726	4573	12	N	N	1	*	*,726,*
contig_503	4562	3	N	N	1	*	*,503,*
contig_64	4542	12	N	N	1	*	*,64,*
contig_661	4529	5	N	N	1	*	*,661,*
contig_391	4521	3	N	N	1	*	*,391,*
contig_86	4519	8	N	N	1	*	*,86,*
contig_353	4512	3	N	N	1	*	*,353,*
contig_693	4487	4	N	N	1	*	*,693,*
contig_670	4485	3	N	N	1	*	*,670,*
contig_658	4484	9	N	N	1	*	*,658,*
contig_492	4464	3	N	N	1	*	*,492,*
contig_703	4462	4	N	N	1	*	*,703,*
contig_543	4448	3	N	N	1	*	*,543,*
contig_134	4404	3	N	N	1	*	*,134,*
contig_313	4399	4	N	N	1	*	*,313,*
contig_315	4360	9	N	N	1	*	*,315,*
contig_427	4331	3	N	N	1	*	*,427,*
contig_436	4305	3	N	N	1	*	*,436,*
contig_323	4284	3	N	N	1	*	*,323,*
contig_774	4280	4	N	N	1	*	*,774,*
contig_72	4261	3	N	N	1	*	*,72,*
contig_608	4234	3	N	N	1	*	*,608,*
contig_240	4219	3	N	N	1	*	*,240,*
contig_358	4194	3	N	N	1	*	*,358,*
contig_437	4185	5	N	N	1	*	*,437,*
contig_710	4169	4	N	N	1	*	*,710,*
contig_265	4158	4	N	N	1	*	*,265,*
contig_289	4146	4	N	N	1	*	*,289,*
contig_642	4126	3	N	N	1	*	*,642,*
contig_374	4119	3	N	N	1	*	*,374,*
contig_193	4117	4	N	N	1	*	*,193,*
contig_751	4114	4	N	N	1	*	*,751,*
contig_139	4017	4	N	N	1	*	*,139,*
contig_547	4007	3	N	N	1	*	*,547,*
contig_667	4003	4	N	N	1	*	*,667,*
contig_159	3983	3	N	N	1	*	*,159,*
contig_168	3968	3	N	N	1	*	*,168,*
contig_143	3962	5	N	N	1	*	*,143,*
contig_34	3962	3	N	N	1	*	*,34,*
contig_95	3933	28	N	Y	1	74	*,95
contig_261	3930	3	N	N	1	*	*,261,*
contig_562	3921	7	N	N	1	*	*,562,*
contig_679	3918	4	N	N	1	*	*,679,*
contig_199	3911	5	N	N	1	*	*,199,*
contig_28	3908	22	N	Y	1	88	*,28,*
contig_342	3901	3	N	N	1	*	*,342,*
contig_352	3846	3	N	N	1	*	*,352,*
contig_349	3837	4	N	N	1	*	*,349,*
contig_280	3820	4	N	N	1	*	*,280,*
contig_394	3802	3	N	N	1	*	*,394,*
contig_767	3799	4	N	N	1	*	*,767,*
contig_98	3784	7	N	Y	1	74	98,*
contig_571	3765	5	N	N	1	*	*,571,*
contig_322	3754	5	N	N	1	*	*,322,*
contig_720	3743	4	N	N	1	*	*,720,*
contig_669	3706	4	N	N	1	*	*,669,*
contig_306	3701	4	N	N	1	*	*,306,*
contig_8	3688	21	N	Y	1	80	*,8,*
contig_695	3681	110	N	Y	1	*	695
contig_730	3675	3	N	N	1	*	*,730,*
contig_277	3660	3	N	N	1	*	*,277,*
contig_297	3647	3	N	N	1	*	*,297,*
contig_600	3602	4	N	N	1	*	*,600,*
contig_73	3597	3	N	N	1	*	*,73,*
contig_656	3591	3	N	N	1	*	*,656,*
contig_536	3521	3	N	N	1	*	*,536,*
contig_225	3515	3	N	N	1	*	*,225,*
contig_371	3493	4	N	N	1	*	*,371,*
contig_118	3481	6	Y	Y	1	12	118
contig_365	3472	10	N	N	1	*	*,365,*
contig_569	3468	6	N	N	1	*	*,569,*
contig_625	3465	4	N	N	1	*	*,625,*
contig_531	3460	3	N	N	1	*	*,531,*
contig_634	3448	5	N	N	1	*	*,634,*
contig_226	3434	3	N	N	1	*	*,226,*
contig_553	3411	4	N	N	1	*	*,553,*
contig_572	3409	3	N	N	1	*	*,572,*
contig_190	3394	3	N	N	1	*	*,190,*
contig_183	3392	4	N	N	1	*	*,183,*
contig_443	3375	4	N	N	1	*	*,443,*
contig_745	3362	4	N	N	1	*	*,745,*
contig_45	3361	3	N	N	1	*	*,45,*
contig_238	3358	5	N	N	1	*	*,238,*
contig_136	3349	5	N	N	1	*	*,136,*
contig_422	3327	5	N	N	1	*	*,422,*
contig_291	3318	11	N	N	1	*	*,291,*
contig_340	3318	3	N	N	1	*	*,340,*
contig_396	3309	3	N	N	1	*	*,396,*
contig_731	3309	4	N	N	1	*	*,731,*
contig_564	3300	4	N	N	1	*	*,564,*
contig_357	3284	4	N	N	1	*	*,357,*
contig_164	3277	3	N	N	1	*	*,164,*
contig_647	3277	5	N	N	1	*	*,647,*
contig_237	3271	5	N	N	1	*	*,237,*
contig_201	3257	4	N	N	1	*	*,201,*
contig_379	3248	4	N	N	1	*	*,379,*
contig_447	3238	4	N	N	1	*	*,447,*
contig_286	3210	4	N	N	1	*	*,286,*
contig_296	3208	3	N	N	1	*	*,296,*
contig_36	3183	5	N	N	1	*	*,36,*
contig_364	3183	3	N	N	1	*	*,364,*
contig_346	3177	10	N	N	1	*	*,346,*
contig_9	3166	236	N	Y	2	80	*,9,*
contig_725	3160	3	N	N	1	*	*,725,*
contig_285	3139	3	N	N	1	*	*,285,*
contig_724	3136	3	N	N	1	*	*,724,*
contig_674	3132	4	N	N	1	*	*,674,*
contig_604	3113	13	N	N	1	*	*,604,*
contig_455	3097	4	N	N	1	*	*,455,*
contig_258	3060	4	N	N	1	*	*,258,*
contig_68	3060	3	N	N	1	*	*,68,*
contig_657	3050	3	N	N	1	*	*,657,*
contig_331	2996	5	N	N	1	*	*,331,*
contig_747	2980	4	N	N	1	*	*,747,*
contig_67	2944	3	N	N	1	*	*,67,*
contig_686	2938	6	N	N	1	*	*,686,*
contig_576	2930	3	N	N	1	*	*,576,*
contig_407	2891	4	N	N	1	*	*,407,*
contig_256	2881	5	N	N	1	*	*,256,*
contig_316	2881	8	N	N	1	*	*,316,*
contig_333	2875	3	N	N	1	*	*,333,*
contig_579	2858	4	N	N	1	*	*,579,*
contig_638	2857	4	N	N	1	*	*,638,*
contig_48	2848	3	N	N	1	*	*,48,*
contig_598	2842	4	N	N	1	*	*,598,*
contig_321	2824	4	N	N	1	*	*,321,*
contig_412	2818	3	N	N	1	*	*,412,*
contig_46	2816	4	N	N	1	*	*,46,*
contig_451	2814	3	N	N	1	*	*,451,*
contig_566	2811	9	N	N	1	*	*,566,*
contig_399	2804	5	N	N	1	*	*,399,*
contig_206	2800	4	N	N	1	*	*,206,*
contig_372	2789	3	N	N	1	*	*,372,*
contig_777	2777	7	N	N	1	*	*,777,*
contig_400	2776	6	N	N	1	*	*,400,*
contig_689	2751	6	N	N	1	*	*,689,*
contig_29	2749	252	N	Y	2	90	*,29,*
contig_337	2749	4	N	N	1	*	*,337,*
contig_4	2742	142	N	N	1	*	4
contig_43	2741	3	N	N	1	*	*,43,*
contig_299	2737	3	N	N	1	*	*,299,*
contig_224	2734	3	N	N	1	*	*,224,*
contig_587	2727	4	N	N	1	*	*,587,*
contig_267	2725	3	N	N	1	*	*,267,*
contig_87	2723	10	N	N	1	*	*,87,*
contig_59	2720	4	N	N	1	*	*,59,*
contig_254	2707	3	N	N	1	*	*,254,*
contig_380	2701	8	N	N	1	*	*,380,*
contig_250	2686	7	N	N	1	*	*,250,*
contig_71	2671	3	N	N	1	*	*,71,*
contig_470	2666	3	N	N	1	*	*,470,*
contig_477	2663	4	N	N	1	*	*,477,*
contig_309	2661	3	N	N	1	*	*,309,*
contig_263	2650	4	N	N	1	*	*,263,*
contig_293	2643	4	N	N	1	*	*,293,*
contig_741	2641	5	N	N	1	*	*,741,*
contig_197	2639	4	N	N	1	*	*,197,*
contig_368	2637	5	N	N	1	*	*,368,*
contig_182	2636	4	N	N	1	*	*,182,*
contig_377	2626	3	N	N	1	*	*,377,*
contig_130	2624	3	N	N	1	*	*,130,*
contig_545	2618	3	N	N	1	*	*,545,*
contig_27	2614	159	N	Y	2	88	*,27,*
contig_692	2610	3	N	N	1	*	*,692,*
contig_301	2599	5	N	N	1	*	*,301,*
contig_77	2598	3	N	N	1	*	*,77,*
contig_129	2597	5	N	N	1	*	*,129,*
contig_257	2574	3	N	N	1	*	*,257,*
contig_348	2569	3	N	N	1	*	*,348,*
contig_419	2546	15	N	N	1	*	*,419,*
contig_351	2542	4	N	N	1	*	*,351,*
contig_483	2541	5	N	N	1	*	*,483,*
contig_142	2540	3	N	N	1	*	*,142,*
contig_290	2529	8	N	N	1	*	*,290,*
contig_707	2528	4	N	N	1	*	*,707,*
contig_673	2524	14	N	N	1	*	*,673,*
contig_311	2491	4	N	N	1	*	*,311,*
contig_466	2491	4	N	N	1	*	*,466,*
contig_270	2485	3	N	N	1	*	*,270,*
contig_433	2485	3	N	N	1	*	*,433,*
contig_612	2477	3	N	N	1	*	*,612,*
contig_278	2474	9	N	N	1	*	*,278,*
contig_393	2457	5	N	N	1	*	*,393,*
contig_752	2453	5	N	N	1	*	*,752,*
contig_367	2452	8	N	N	1	*	*,367,*
contig_376	2448	8	N	N	2	*	*,376,*
contig_336	2435	4	N	N	1	*	*,336,*
contig_30	2429	20	N	Y	1	90	*,30,*
contig_719	2425	6	N	N	1	*	*,719,*
contig_304	2420	5	N	N	1	*	*,304,*
contig_69	2412	8	N	N	1	*	*,69,*
contig_44	2406	7	N	N	1	*	*,44,*
contig_308	2405	4	N	N	1	*	*,308,*
contig_181	2403	3	N	N	1	*	*,181,*
contig_341	2398	3	N	N	1	*	*,341,*
contig_432	2395	3	N	N	1	*	*,432,*
contig_205	2388	3	N	N	1	*	*,205,*
contig_187	2387	3	N	N	1	*	*,187,*
contig_273	2386	4	N	N	1	*	*,273,*
contig_360	2385	3	N	N	1	*	*,360,*
contig_635	2382	3	N	N	1	*	*,635,*
contig_740	2376	7	N	N	1	*	*,740,*
contig_659	2366	3	N	N	1	*	*,659,*
contig_39	2358	4	N	N	1	*	*,39,*
contig_395	2356	6	N	N	1	*	*,395,*
contig_176	2349	3	N	N	1	*	*,176,*
contig_361	2346	3	N	N	1	*	*,361,*
contig_81	2331	3	N	N	1	*	*,81,*
contig_231	2323	4	N	N	1	*	*,231,*
contig_701	2321	3	N	N	1	*	*,701,*
contig_5	2320	21	Y	Y	1	58	5
contig_366	2290	4	N	N	1	*	*,366,*
contig_700	2283	5	N	N	1	*	*,700,*
contig_743	2274	6	N	N	1	*	*,743,*
contig_260	2270	4	N	N	1	*	*,260,*
contig_705	2266	4	N	N	1	*	*,705,*
contig_621	2264	3	N	N	1	*	*,621,*
contig_660	2257	3	N	N	1	*	*,660,*
contig_411	2250	9	N	N	2	*	*,411,*
contig_504	2245	3	N	N	1	*	*,504,*
contig_25	2243	252	N	Y	2	86	*,25,*
contig_247	2238	5	N	N	1	*	*,247,*
contig_338	2235	3	N	N	1	*	*,338,*
contig_370	2231	4	N	N	1	*	*,370,*
contig_54	2224	5	N	N	1	*	*,54,*
contig_619	2220	3	N	N	1	*	*,619,*
contig_157	2209	3	N	N	1	*	*,157,*
contig_652	2209	7	N	N	1	*	*,652,*
contig_252	2109	11	N	N	1	*	*,252,*
contig_97	2103	28	N	Y	1	74	97,*
contig_413	2093	3	N	N	1	*	*,413,*
contig_274	2000	5	N	N	1	*	*,274,*
contig_117	1934	8	N	N	1	*	*,117,*
contig_13	1918	279	N	Y	3	72	*,13,*
contig_65	1894	13	N	N	1	*	*,65,*
contig_611	1772	13	Y	Y	1	*	611
contig_259	1697	3	N	N	1	*	*,259,*
contig_517	1696	7	Y	Y	1	48	517
contig_491	1694	3	N	N	1	*	*,491,*
contig_335	1638	6	N	N	1	*	*,335,*
contig_513	1577	3	N	N	1	*	*,513,*
contig_327	1465	5	N	Y	1	56	*,327,*
contig_12	1392	5	N	Y	1	72	*,12,*
contig_383	1384	4	N	N	1	*	*,383,*
contig_24	1361	12	Y	Y	1	46	24
contig_235	1290	11	N	N	11	*	*,235,*
contig_468	1168	5	N	N	1	*	*,468,*
contig_10	1161	11	Y	Y	1	44	10
contig_326	1103	3	N	Y	1	94	*,326,*
contig_102	1070	10	N	Y	1	92	*,102,*
contig_107	1041	9	N	N	9	*	*,107,*
contig_26	995	8	N	Y	1	86	*,26,*
contig_210	990	34	N	Y	1	78	*,210,*
contig_212	901	14	N	Y	1	78	*,212,*
contig_214	879	61	N	Y	1	*	214
contig_61	729	15	N	N	1	*	*,61,*
contig_209	578	7	N	Y	1	78	*,209,*
contig_132	572	103	Y	Y	1	*	132
contig_15	556	3	N	Y	1	82	*,15,*
contig_14	535	31	N	Y	1	82	*,14,*
